# Supplementary material for: Analgesic efficacy of ultrasound guided erector spinae plane block versus serratus anterior plane block in pediatric patients undergoing aortic coarctectomy; a randomized controlled study
Source: BMC Anesthesiol. 2025 Jul 30;25:370. doi: 10.1186/s12871-025-03256-y (PMC12309128; doi:10.1186/s12871-025-03256-y)
Supplement: Supplementary file 2 — Supplementary Material 2. [file 12871_2025_3256_MOESM2_ESM.xlsx]

## Sheet: Sheet1
case number	group	Age in months	Gender (M/F)	Weight	T1 HR	T2 HR	T3 HR	T4 HR	T5 HR	T6 HR	T7 HR	T8 HR	T1 SBP	T2 SBP	T3 SBP	T4 SBP	T5 SBP	T6 SBP	T7 SBP	T8 SBP	Total intra fentanyl consumption (Micrograme/kg)	need for NA nitroprusside (Y/N)	dose if yes (micrograme/kg/min)	post 2hrs HR	post 4hrs HR	post 6hrs HR	post 2hrs SBP	post 4hrs SBP	post 6hrs SBP	FLACC 2hrs	FLACC 4hrs	FLACC 6hrs	FLACC 8hrs	FLACC 10hrs	FLACC 12hrs	FLACC 14hrs	FLACC 16hrs	FLACC 18hrs	FLACC 20hrs	FLACC 22hrs	FLACC 24hrs	Time to 1st rescue analgesia in minutes	amount of morphine for 1st 24hrs	ICU stay time in hours
1	A	9	F	6	118	134	140	143	119	153	137	140	80	88	95	96	100	82	83	91	1	N	1.1	118	123	117	130	110	110	2	3	3	5	3	2	3	3	5	3	3	3	275	0.24	48
2	A	3	M	3	160	130	140	140	120	161	160	130	120	120	108	110	150	90	135	80	2	Y	1	120	125	141	90	100	117	2	3	5	2	3	2	3	5	2	3	3	4	192	0.18	36
3	A	3	F	4	145	150	179	141	144	150	150	160	129	109	150	114	115	100	79	110	1	N	1	150	155	148	3	2	3	6	2	3	3	5	3	2	3	2	3	3	5	168	0.24	96
4	A	3	M	3.6	138	128	127	150	121	127	127	129	75	87	89	105	90	86	95	90	1	N	1	145	165	155	95	110	115	3	5	3	2	3	2	5	2	3	3	5	3	291	0.21	48
5	A	4	M	5	125	122	130	144	103	135	115	131	110	138	162	149	129	99	113	121	1	N	1.1	110	99	122	115	112	118	2	3	5	3	2	3	5	2	3	7	2	3	176	0.3	36
6	A	4	M	3.5	165	158	153	156	126	132	146	150	70	91	86	67	88	80	82	85	1	Y	1.2	120	123	125	80	81	95	2	3	6	3	5	2	3	6	2	3	2	6	156	0.28	72
7	A	3	F	4.2	146	148	153	151	110	155	142	141	128	121	129	128	138	99	110	115	1	N	1	151	149	140	111	110	130	3	2	6	2	2	2	3	2	5	2	3	2	225	0.17	96
8	A	4	M	4.6	122	123	125	124	110	130	118	121	110	109	115	120	133	105	112	106	1	N	1.1	114	118	136	111	106	114	2	3	6	2	3	3	5	2	3	2	7	2	250	0.3	48
9	A	6	F	4.8	160	155	153	150	130	150	143	141	80	83	89	91	95	75	82	84	1	N	1.2	122	141	131	90	100	93	3	5	3	2	3	2	3	5	3	2	3	3	170	0.3	48
10	A	3.5	F	3.7	136	129	128	131	115	139	131	129	76	81	82	80	98	70	90	93	1	N	2.6	141	154	138	95	100	91	3	7	3	3	3	5	2	2	3	4	2	3	205	0.28	40
11	A	5	F	4.5	155	135	142	140	141	158	160	131	110	115	108	111	135	93	115	118	1	N	1.2	118	122	139	100	101	110	2	3	6	3	5	2	3	4	2	3	6	3	156	0.36	48
12	A	5.5	M	6.1	136	131	146	142	118	146	131	133	120	128	123	128	136	100	110	111	2	N	1.1	118	116	142	108	109	123	3	2	6	2	3	5	2	1	3	2	5	2	193	0.36	96
13	A	5.3	F	5.6	133	132	134	141	114	142	126	137	118	121	122	125	128	98	114	110	2	N	1.4	119	118	140	105	110	119	2	2	5	3	2	5	3	2	3	6	3	3	271	0.3	72
14	A	6.4	M	5.7	128	130	125	143	105	141	109	134	121	110	115	126	122	100	118	109	1	N	1.5	114	112	109	111	116	105	3	2	3	5	2	3	3	5	5	2	3	3	268	0.3	48
15	B	10	F	7	121	135	142	139	100	126	131	121	85	83	91	95	130	73	84	87	1	Y	2	118	122	118	131	112	111	2	3	6	2	3	3	5	2	2	3	3	6	281	0.42	48
16	B	4.5	M	3.6	161	151	155	156	141	166	161	143	130	131	109	111	139	85	91	99	1	N	1	122	124	141	93	100	105	2	3	6	2	3	2	2	2	5	2	3	3	278	0.14	36
17	B	3.8	F	4.2	143	144	168	163	110	150	143	132	127	119	145	146	155	95	110	115	2	Y	2.5	141	150	142	107	115	113	3	6	2	3	2	2	3	5	2	2	3	3	168	0.16	96
18	B	4	M	3.6	166	151	152	157	124	167	146	141	74	91	81	81	99	63	82	84	1	Y	1	126	129	141	81	86	98	2	3	5	2	2	2	3	6	2	2	3	5	176	0.28	48
19	B	3	F	4.3	147	146	151	153	110	156	147	141	128	123	129	121	136	91	110	116	1	N	1.1	156	143	140	101	110	136	3	2	5	2	3	3	3	3	5	2	2	6	184	0.24	72
20	B	4	M	4.7	123	124	126	128	110	136	117	126	110	109	118	123	134	105	112	106	2	N	1.2	114	120	137	101	105	116	2	3	6	2	3	3	3	5	3	3	5	2	296	0.3	48
21	B	6	F	4.9	161	154	152	155	133	163	143	141	80	84	86	92	99	76	81	86	1	N	1.1	123	146	131	91	106	91	3	6	2	2	2	3	5	2	3	2	5	2	156	0.3	48
22	B	4.7	M	4.6	132	122	126	130	101	141	132	128	78	83	81	89	128	70	95	91	2	Y	2	146	156	139	98	105	90	3	5	2	3	3	3	5	2	2	3	3	6	246	0.27	72
23	B	4	F	3.6	155	136	141	170	123	161	150	148	110	115	108	131	149	94	110	120	1	Y	1.5	119	123	130	105	102	111	2	3	5	2	2	3	5	2	3	3	5	3	176	0.21	96
24	B	4	M	5.3	126	126	131	149	109	138	127	129	110	138	141	151	165	95	105	115	2	Y	2	111	99	132	116	110	122	2	3	5	2	2	2	3	3	5	2	3	6	265	0.3	36
25	B	6	M	7	133	132	141	166	105	168	143	138	120	123	126	133	149	91	110	115	1	Y	1.5	120	146	143	108	118	105	3	5	2	3	2	3	5	2	2	2	3	3	205	0.28	48
26	B	4.8	M	4.6	139	128	126	166	105	146	141	129	75	81	79	106	126	69	77	79	1	Y	1.5	146	166	141	99	115	111	3	6	2	3	3	5	2	2	3	2	3	5	196	0.27	72
27	B	5.6	F	4.7	161	156	152	154	132	151	142	140	81	84	89	92	90	74	81	84	2	N	1.1	121	140	135	91	105	95	3	3	5	3	3	2	5	3	3	5	2	2	178	0.3	48
28	B	3.7	F	4.2	122	125	128	127	105	139	118	121	112	108	116	124	149	79	110	106	1	Y	2.5	115	119	137	112	106	118	2	3	6	2	3	3	5	2	3	2	7	2	253	0.3	48
