# Supplementary material for: Analgesic efficacy of ultrasound guided erector spinae plane block versus serratus anterior plane block in pediatric patients undergoing aortic coarctectomy; a randomized controlled study
Source: BMC Anesthesiol. 2025 Jul 30;25:370. doi: 10.1186/s12871-025-03256-y (PMC12309128; doi:10.1186/s12871-025-03256-y)
Supplement: Supplementary file 3 — Supplementary Material 3. [file 12871_2025_3256_MOESM3_ESM.xlsx]

## Sheet: Sheet1
case number	group	age in months	gender	intraoperative fentanyl (Micrograme/kg)
1	A	3	F	3
2	A	3	M	3
3	A	4	M	3
4	A	4	M	3
5	A	3	F	3
6	A	4	M	4
7	A	6	F	2
8	A	3.5	F	3
9	B	4	F	2
10	B	6	M	1
11	B	4.7	F	2
12	B	4	M	3
13	B	4	M	2
14	B	6	M	3
15	B	4.8	F	2
16	B	5.6	F	3
